# Supplementary material for: Identification of circulatory microRNA based biomarkers for early pregnancy diagnosis in buffalo
Source: Front Cell Dev Biol. 2024 May 6;12:1386241. doi: 10.3389/fcell.2024.1386241 (PMC11102991; doi:10.3389/fcell.2024.1386241)
Supplement: Supplementary file 1 [file Table1.XLSX]

## Sheet: Sheet1
Gene-ID	Target Gene	Entrez_ID	Gene Name
bta-miR-181a	TLR4	281536	toll like receptor 4(TLR4)
bta-miR-181a	FOS	280795	Fos proto-oncogene, AP-1 transcription factor subunit(FOS)
bta-miR-181a	LIF	280840	LIF interleukin 6 family cytokine(LIF)
bta-miR-181a	PLAU	281408	plasminogen activator, urokinase(PLAU)
bta-miR-181a	SOCS3	282081	suppressor of cytokine signaling 3(SOCS3)
bta-miR-181a	BHLHE40	506945	basic helix-loop-helix family member e40(BHLHE40)
bta-miR-181a	LTV1	507702	LTV1 ribosome biogenesis factor(LTV1)
bta-miR-181a	MAP3K8	535622	mitogen-activated protein kinase kinase kinase 8(MAP3K8)
bta-miR-181a	VCAM1	534578	vascular cell adhesion molecule 1-like(LOC534578)
bta-miR-181a	CXCL3	613667	chemokine (C-X-C motif) ligand 3(CXCL3)
bta-miR-181a	CALR	281036	calreticulin(CALR)
bta-miR-181a	MARCKS	613548	myristoylated alanine rich protein kinase C substrate(MARCKS)
bta-miR-181a	ARRDC4	538517	arrestin domain containing 4(ARRDC4)
bta-miR-181a	PPAP2B	617707	phospholipid phosphatase 3(PLPP3)
bta-miR-181a	HSPA5	415113	heat shock protein family A (Hsp70) member 5(HSPA5)
bta-miR-181a	NR4A3	528877	nuclear receptor subfamily 4 group A member 3(NR4A3)
bta-miR-181a	CD69	281058	CD69 molecule(CD69)
bta-miR-181a	SRGN	509501	serglycin(SRGN)
bta-miR-181a	SLC2A3	282358	solute carrier family 2 member 3(SLC2A3)
bta-miR-181a	IL18	281249	interleukin 18(IL18)
bta-miR-181a	INSIG1	511899	insulin induced gene 1(INSIG1)
bta-miR-181a	LTF	280846	lactotransferrin(LTF)
bta-miR-181a	IGF2BP2	519028	insulin like growth factor 2 mRNA binding protein 2(IGF2BP2)
bta-miR-181a	SCD	280924	stearoyl-CoA desaturase(SCD)
bta-miR-181a	GPAM	497202	glycerol-3-phosphate acyltransferase, mitochondrial(GPAM)
bta-miR-181a	AAK1	532546	AP2 associated kinase 1(AAK1)
bta-miR-146b	SOCS3	282081	suppressor of cytokine signaling 3(SOCS3)
bta-miR-146b	CKAP4	515784	cytoskeleton associated protein 4(CKAP4)
bta-miR-146b	ARID3A	511283	AT-rich interaction domain 3A(ARID3A)
bta-miR-146b	ERRFI1	516303	ERBB receptor feedback inhibitor 1(ERRFI1)
bta-miR-146b	SDCBP	510979	syndecan binding protein(SDCBP)
bta-miR-146b	BTG2	539364	BTG anti-proliferation factor 2(BTG2)
bta-miR-146b	IL8	280828	C-X-C motif chemokine ligand 8(CXCL8)
bta-miR-146b	CTSC	352958	cathepsin C(CTSC)
bta-miR-146b	SLC2A3	282358	solute carrier family 2 member 3(SLC2A3)
bta-miR-146b	IL10	281246	interleukin 10(IL10)
bta-miR-146b	IL10RB	767864	interleukin 10 receptor subunit beta(IL10RB)
bta-miR-146b	LDLR	281276	low density lipoprotein receptor(LDLR)
bta-miR-146b	TNF	280943	tumor necrosis factor(TNF)
bta-miR-146b	DNAJC12	281259	DnaJ heat shock protein family (Hsp40) member C12(DNAJC12)
bta-miR-146b	TNFAIP8	529336	TNF alpha induced protein 8(TNFAIP8)
bta-miR-146b	DLC1	511433	DLC1 Rho GTPase activating protein(DLC1)
bta-miR-31	ITGAV	281875	integrin subunit alpha V(ITGAV)
bta-miR-31	FGF7	616885	fibroblast growth factor 7(FGF7)
bta-miR-31	CALR	281036	calreticulin(CALR)
bta-miR-31	VMP1	508631	vacuole membrane protein 1(VMP1)
bta-miR-31	CD55	518609	CD55 molecule (Cromer blood group)(CD55)
bta-miR-31	CTSC	352958	cathepsin C(CTSC)
bta-miR-31	HIF1A	281814	hypoxia inducible factor 1 subunit alpha(HIF1A)
bta-miR-31	TWISTNB	512375	RNA polymerase I subunit F(POLR1F)
bta-miR-31	LPIN1	537224	lipin 1(LPIN1)
bta-miR-31	BTN1A1	282157	butyrophilin subfamily 1 member A1(BTN1A1)
bta-miR-223	MEF2C	512254	myocyte enhancer factor 2C(MEF2C)
bta-miR-223	IL6	517016	interleukin 6 (interferon, beta 2)(LOC517016)
bta-miR-223	LYZ	777776	lysozyme(LYZ)
bta-miR-223	TNF	280943	tumor necrosis factor(TNF)
bta-miR-223	TRAF3IP3	505371	TRAF3 interacting protein 3(TRAF3IP3)
bta-miR-223	CLSTN1	514447	calsyntenin 1(CLSTN1)
bta-miR-223	LPL	280843	lipoprotein lipase(LPL)
bta-miR-223	IGF1R	281848	insulin like growth factor 1 receptor(IGF1R)
bta-miR-125a	MAP3K11	514210	mitogen-activated protein kinase kinase kinase 11(MAP3K11)
bta-miR-125a	ADAMTSL2	526780	ADAMTS like 2(ADAMTSL2)
bta-miR-1	HDAC4	517559	histone deacetylase 4(HDAC4)
bta-miR-1	LOC536229	536229	paired box protein Pax-7(LOC536229)
bta-miR-26a	PCK1	282855	phosphoenolpyruvate carboxykinase 1(PCK1)
bta-miR-128	SP1	540741	Sp1 transcription factor(SP1)
bta-miR-223	HMGB1	282691	high mobility group box 1(HMGB1)
bta-miR-146b	SOCS3	282081	suppressor of cytokine signaling 3(SOCS3)
bta-miR-146b	CKAP4	515784	cytoskeleton associated protein 4(CKAP4)
bta-miR-146b	ARID3A	511283	AT-rich interaction domain 3A(ARID3A)
bta-miR-146b	ERRFI1	516303	ERBB receptor feedback inhibitor 1(ERRFI1)
bta-miR-146b	SDCBP	510979	syndecan binding protein(SDCBP)
bta-miR-146b	BTG2	539364	BTG anti-proliferation factor 2(BTG2)
bta-miR-146b	IL8	280828	C-X-C motif chemokine ligand 8(CXCL8)
bta-miR-146b	CTSC	352958	cathepsin C(CTSC)
bta-miR-146b	SLC2A3	282358	solute carrier family 2 member 3(SLC2A3)
bta-miR-146b	IL10	281246	interleukin 10(IL10)
bta-miR-146b	IL10RB	767864	interleukin 10 receptor subunit beta(IL10RB)
bta-miR-146b	LDLR	281276	low density lipoprotein receptor(LDLR)
bta-miR-146b	TNF	280943	tumor necrosis factor(TNF)
bta-miR-146b	DNAJC12	281259	DnaJ heat shock protein family (Hsp40) member C12(DNAJC12)
bta-miR-146b	TNFAIP8	529336	TNF alpha induced protein 8(TNFAIP8)
bta-miR-146b	DLC1	511433	DLC1 Rho GTPase activating protein(DLC1)
bta-miR-146a	SOCS3	282081	suppressor of cytokine signaling 3(SOCS3)
bta-miR-146a	CKAP4	515784	cytoskeleton associated protein 4(CKAP4)
bta-miR-146a	ARID3A	511283	AT-rich interaction domain 3A(ARID3A)
bta-miR-146a	ERRFI1	516303	ERBB receptor feedback inhibitor 1(ERRFI1)
bta-miR-146a	SDCBP	510979	syndecan binding protein(SDCBP)
bta-miR-146a	BTG2	539364	BTG anti-proliferation factor 2(BTG2)
bta-miR-146a	IL8	280828	C-X-C motif chemokine ligand 8(CXCL8)
bta-miR-146a	CTSC	352958	cathepsin C(CTSC)
bta-miR-146a	SLC2A3	282358	solute carrier family 2 member 3(SLC2A3)
bta-miR-146a	IL10	281246	interleukin 10(IL10)
bta-miR-146a	IL10RB	767864	interleukin 10 receptor subunit beta(IL10RB)
bta-miR-146a	LDLR	281276	low density lipoprotein receptor(LDLR)
bta-miR-146a	TNF	280943	tumor necrosis factor(TNF)
bta-miR-146a	DNAJC12	281259	DnaJ heat shock protein family (Hsp40) member C12(DNAJC12)
bta-miR-146a	TNFAIP8	529336	TNF alpha induced protein 8(TNFAIP8)
bta-miR-146a	DLC1	511433	DLC1 Rho GTPase activating protein(DLC1)
bta-miR-21-5p	FGL2	511711	fibrinogen like 2(FGL2)
bta-miR-21-5p	STAT3	508541	signal transducer and activator of transcription 3(STAT3)
bta-miR-21-5p	LTV1	507702	LTV1 ribosome biogenesis factor(LTV1)
bta-miR-21-5p	OLR1	281368	oxidized low density lipoprotein receptor 1(OLR1)
bta-miR-21-5p	FGF7	616885	fibroblast growth factor 7(FGF7)
bta-miR-21-5p	CCL20	281666	C-C motif chemokine ligand 20(CCL20)
bta-miR-21-5p	THBS1	281530	thrombospondin 1(THBS1)
bta-miR-21-5p	CD69	281058	CD69 molecule(CD69)
bta-miR-21-5p	BTG2	539364	BTG anti-proliferation factor 2(BTG2)
bta-miR-21-5p	CTSC	352958	cathepsin C(CTSC)
bta-miR-21-5p	TNF	280943	tumor necrosis factor(TNF)
bta-miR-21-5p	ZBTB38	539843	zinc finger and BTB domain containing 38(ZBTB38)
bta-miR-10a	ARG2	518752	arginase 2(ARG2)
bta-miR-10a	STAT3	508541	signal transducer and activator of transcription 3(STAT3)
bta-miR-10a	ACTG1	404122	actin gamma 1(ACTG1)
bta-miR-10a	PSTPIP2	523223	proline-serine-threonine phosphatase interacting protein 2(PSTPIP2)
bta-miR-10a	NR4A3	528877	nuclear receptor subfamily 4 group A member 3(NR4A3)
bta-miR-10a	TNFAIP2	786672	TNF alpha induced protein 2(TNFAIP2)
bta-miR-10a	SRGN	509501	serglycin(SRGN)
bta-miR-10a	CCR1	407771	chemokine (C-C motif) receptor 1(CCR1)
bta-miR-10a	SLC30A4	540869	solute carrier family 30 member 4(SLC30A4)
bta-miR-10a	AAK1	532546	AP2 associated kinase 1(AAK1)
bta-miR-29b	DNMT3A	359716	DNA methyltransferase 3 alpha(DNMT3A)
bta-miR-29b	DNMT3B	353354	DNA methyltransferase 3 beta(DNMT3B)
bta-miR-222	ETS1	540313	ETS proto-oncogene 1, transcription factor(ETS1)
bta-miR-128	SP1	540741	Sp1 transcription factor(SP1)
bta-miR-155	SSH2	512652	slingshot protein phosphatase 2(SSH2)
bta-miR-155	FGL2	511711	fibrinogen like 2(FGL2)
bta-miR-155	FGF7	616885	fibroblast growth factor 7(FGF7)
bta-miR-155	F13A1	617881	coagulation factor XIII A chain(F13A1)
bta-miR-155	ACSL5	514159	acyl-CoA synthetase long chain family member 5(ACSL5)
bta-miR-155	PHC2	537511	polyhomeotic homolog 2(PHC2)
bta-miR-155	SPI1	507100	Spi-1 proto-oncogene(SPI1)
bta-miR-155	SDCBP	510979	syndecan binding protein(SDCBP)
bta-miR-155	IL6	517016	interleukin 6 (interferon, beta 2)(LOC517016)
bta-miR-155	BIRC3	514386	baculoviral IAP repeat containing 3(BIRC3)
bta-miR-155	FOS	280795	Fos proto-oncogene, AP-1 transcription factor subunit(FOS)
bta-miR-155	IL18	281249	interleukin 18(IL18)
bta-miR-155	LTF	280846	lactotransferrin(LTF)
bta-miR-155	TNF	280943	tumor necrosis factor(TNF)
bta-miR-155	CD36	281052	CD36 molecule(CD36)
bta-miR-155	FZD5	538536	frizzled class receptor 5(FZD5)
bta-miR-155	ZBTB38	539843	zinc finger and BTB domain containing 38(ZBTB38)
bta-miR-155	AAK1	532546	AP2 associated kinase 1(AAK1)
bta-miR-155	TNFAIP8	529336	TNF alpha induced protein 8(TNFAIP8)
bta-miR-15b	FASN	281152	fatty acid synthase(FASN)
bta-miR-15b	BTN1A1	282157	butyrophilin subfamily 1 member A1(BTN1A1)
bta-miR-15b	FOS	280795	Fos proto-oncogene, AP-1 transcription factor subunit(FOS)
bta-miR-15b	ADRB2	281605	adrenoceptor beta 2(ADRB2)
bta-miR-15b	UBE2Q1	505133	ubiquitin conjugating enzyme E2 Q1(UBE2Q1)
bta-miR-15b	IL6	517016	interleukin 6 (interferon, beta 2)(LOC517016)
bta-miR-15b	IL10	281246	interleukin 10(IL10)
bta-miR-15b	IL10RB	767864	interleukin 10 receptor subunit beta(IL10RB)
bta-miR-15b	IL18	281249	interleukin 18(IL18)
bta-miR-15b	LYZ	777776	lysozyme(LYZ)
bta-miR-15b	TNF	280943	tumor necrosis factor(TNF)
bta-miR-15b	IL8	280828	C-X-C motif chemokine ligand 8(CXCL8)
bta-miR-15b	FGF7	616885	fibroblast growth factor 7(FGF7)
bta-miR-15b	NOB1	360191	NIN1 (RPN12) binding protein 1 homolog(NOB1)
bta-miR-15b	IL10RA	513478	interleukin 10 receptor subunit alpha(IL10RA)
bta-miR-15b	ACSL5	514159	acyl-CoA synthetase long chain family member 5(ACSL5)
bta-miR-15b	TFPI2	360007	tissue factor pathway inhibitor 2(TFPI2)
bta-miR-15b	HSPA8	281831	heat shock protein family A (Hsp70) member 8(HSPA8)
bta-miR-15b	ARRDC4	538517	arrestin domain containing 4(ARRDC4)
bta-miR-15b	PPAP2B	617707	phospholipid phosphatase 3(PLPP3)
bta-miR-15b	CD69	281058	CD69 molecule(CD69)
bta-miR-15b	BTG2	539364	BTG anti-proliferation factor 2(BTG2)
bta-miR-15b	SLC2A3	282358	solute carrier family 2 member 3(SLC2A3)
bta-miR-205	PEG3	444864	paternally expressed 3(PEG3)
bta-miR-205	ZBTB38	539843	zinc finger and BTB domain containing 38(ZBTB38)
bta-miR-205	GPAM	497202	glycerol-3-phosphate acyltransferase, mitochondrial(GPAM)
bta-miR-205	AAK1	532546	AP2 associated kinase 1(AAK1)
bta-miR-205	CD24	100137875	#N/A
bta-miR-205	TNFAIP8	529336	TNF alpha induced protein 8(TNFAIP8)
bta-miR-205	DLC1	511433	DLC1 Rho GTPase activating protein(DLC1)
bta-miR-205	IL15RA	615030	interleukin 15 receptor subunit alpha(IL15RA)
bta-miR-205	PHC2	537511	polyhomeotic homolog 2(PHC2)
bta-miR-205	MARCKS	613548	myristoylated alanine rich protein kinase C substrate(MARCKS)
bta-miR-205	ERRFI1	516303	ERBB receptor feedback inhibitor 1(ERRFI1)
bta-miR-222	ETS1	540313	ETS proto-oncogene 1, transcription factor(ETS1)
bta-miR-29a	DNMT3A	359716	DNA methyltransferase 3 alpha(DNMT3A)
bta-miR-29c	DNMT3A	359716	DNA methyltransferase 3 alpha(DNMT3A)
bta-miR-29a	DNMT3B	353354	DNA methyltransferase 3 beta(DNMT3B)
bta-miR-29c	DNMT3B	353354	DNA methyltransferase 3 beta(DNMT3B)
